# Supplementary material for: Jolkinolide B inhibits the progression of hepatocellular carcinoma by regulating Musashi-2 protein
Source: PLoS One. 2024 Apr 17;19(4):e0299920. doi: 10.1371/journal.pone.0299920 (PMC11023458; doi:10.1371/journal.pone.0299920)
Supplement: S1 File — Slide 1: Original images for Fig 2A, 2B, 2E. Slide 2: Original immunoblots for Fig 2C, 2D. Slide 3: Original immunoblots for Fig 3. Slide 4: Original immunoblots for Fig 4. Slide 5: Original immunoblots for Fig 5A, 5C. Slide 6: Original immunoblots for Fig 6A, 6B. Slide 7: Original immunoblots for Fig 6C. Sheet 1: Original CCK8 of cell viability for Fig 1A-1C. Original RT-qPCR for Figs 3C, 3D, 5B. (ZIP) [file pone.0299920.s001.zip › data set for mRNA.xlsx]

## Sheet: sheet1
Fig 1A
column(μM)	0uM	5uM	10uM	25uM	50uM	100uM
	101.538	69.1388	57.553	45.147	20.8476	11.825
	99.3848	67.0882	54.9897	51.5038	16.2338	14.4908
	99.0772	66.5755	61.1415	42.6863	18.0793	13.6705
Fig 1B
column(μM)	0uM	5uM	10uM	25uM	50uM	100uM
	101.792	67.5008	58.1671	44.6737	22.5566	19.0057
	99.6618	74.3997	59.0801	41.63	26.3104	18.1941
	98.5458	73.9939	61.6165	44.6737	24.3828	23.4697
Fig 1C
column(μM)	0uM	5uM	10uM	25uM	50uM	100uM
	99.956	89.5293	76.3308	74.4831	74.2191	61.2846
	98.7681	85.3058	85.3058	75.9349	68.1478	64.4523
	101.276	86.4936	86.4936	78.7066	80.5543	60.0968
Fig 3C	MMP7		c-Myc
column	dmso	JolB	dmso	JolB
	1.01895	0.205395	0.85024	0.426406
huh-7	0.989092	0.203258	1.02196	0.402539
	0.99223	0.179793	1.15086	0.366371
Fig 3D	MMP7		c-Myc
column	dmso	JolB	dmso	JolB
	1.00934	0.503126	1.05764	0.658962
sk-hep 1	0.942067	0.521944	1.10106	0.61661
	1.05167	0.484566	0.858722	0.499437
Fig 5B	huh-7		sk-hep-1
column	EV	MSI2 OE	EV	MSI2 OE
	1.02821	1.20059	0.952298	1.32712
	1.00384	1.26943	1.02602	1.25535
	0.968845	1.25015	1.02346	1.24628
